# Supplementary material for: Malaria's Missing Number: Calculating the Human Component of R0 by a Within-Host Mechanistic Model of Plasmodium falciparum Infection and Transmission
Source: PLoS Comput Biol. 2013 Apr 18;9(4):e1003025. doi: 10.1371/journal.pcbi.1003025 (PMC3630126; doi:10.1371/journal.pcbi.1003025)
Supplement: Dataset S1 — Standalone model designed for Windows operating systems. (ZIP) [file pcbi.1003025.s001.zip]

Archive with 2 entries (2 files):
- malaria_model.exe
- readme.txt
