# Supplementary material for: Malaria's Missing Number: Calculating the Human Component of R0 by a Within-Host Mechanistic Model of Plasmodium falciparum Infection and Transmission
Source: PLoS Comput Biol. 2013 Apr 18;9(4):e1003025. doi: 10.1371/journal.pcbi.1003025 (PMC3630126; doi:10.1371/journal.pcbi.1003025)
Supplement: Dataset S2 — Standalone model designed for Macintosh operating systems. (ZIP) [file pcbi.1003025.s002.zip]

Archive with 16 entries (11 files):
- malaira_model.app/
- malaira_model.app/Contents/
- malaira_model.app/Contents/Info.plist
- malaira_model.app/Contents/MacOS/
- malaira_model.app/Contents/MacOS/applauncher
- malaira_model.app/Contents/MacOS/malaira_model
- malaira_model.app/Contents/MacOS/prelaunch
- malaira_model.app/Contents/Resources/
- malaira_model.app/Contents/Resources/English.lproj/
- malaira_model.app/Contents/Resources/English.lproj/About.nib
- malaira_model.app/Contents/Resources/English.lproj/MainMenu.nib
- malaira_model.app/Contents/Resources/English.lproj/MWOpenAccessoryView.nib
- malaira_model.app/Contents/Resources/English.lproj/MWSaveAccessoryView.nib
- malaira_model.app/Contents/Resources/membrane.icns
- readme.txt
- run_malaira_model.sh
