# Supplementary material for: Malaria's Missing Number: Calculating the Human Component of R0 by a Within-Host Mechanistic Model of Plasmodium falciparum Infection and Transmission
Source: PLoS Comput Biol. 2013 Apr 18;9(4):e1003025. doi: 10.1371/journal.pcbi.1003025 (PMC3630126; doi:10.1371/journal.pcbi.1003025)
Supplement: Dataset S2 — Standalone model designed for Macintosh operating systems. (ZIP) [file pcbi.1003025.s002.zip › malaira_model.app/Contents/Info.plist]

<?xml version="1.0" encoding="UTF-8"?>
<!DOCTYPE plist PUBLIC "-//Apple//DTD PLIST 1.0//EN" "http://www.apple.com/DTDs/PropertyList-1.0.dtd">
<plist version="1.0">
<dict>
	<key>CFBundleDevelopmentRegion</key>
	<string>English</string>
	<key>CFBundleExecutable</key>
	<string>prelaunch</string>
	<key>CFBundleIconFile</key>
	<string>membrane.icns</string>
	<key>CFBundleIdentifier</key>
	<string>malaira_model</string>
	<key>CFBundleInfoDictionaryVersion</key>
	<string>6.0</string>
	<key>CFBundleName</key>
	<string>malaira_model</string>
	<key>CFBundlePackageType</key>
	<string>APPL</string>
	<key>CFBundleSignature</key>
	<string>malaira_model</string>
	<key>CFBundleVersion</key>
	<string>1</string>
	<key>CFBundleVersionString</key>
	<string>1.0</string>
	<key>CFResourcesFileMapped</key>
	<true/>
	<key>LSMinimumSystemVersion</key>
	<string>10.6.4</string>
	<key>NSMainNibFile</key>
	<string>MainMenu</string>
	<key>NSPrincipalClass</key>
	<string>NSApplication</string>
</dict>
</plist>
