# Supplementary material for: Malaria's Missing Number: Calculating the Human Component of R0 by a Within-Host Mechanistic Model of Plasmodium falciparum Infection and Transmission
Source: PLoS Comput Biol. 2013 Apr 18;9(4):e1003025. doi: 10.1371/journal.pcbi.1003025 (PMC3630126; doi:10.1371/journal.pcbi.1003025)
Supplement: Dataset S2 — Standalone model designed for Macintosh operating systems. (ZIP) [file pcbi.1003025.s002.zip › run_malaira_model.sh]

#!/bin/sh
# script for execution of deployed applications
#
# Sets up the MCR environment for the current $ARCH and executes 
# the specified command.
#
exe_name=$0
exe_dir=`dirname "$0"`
echo "------------------------------------------"
if [ "x$1" = "x" ]; then
  echo Usage:
  echo    $0 \<deployedMCRroot\> args
else
  echo Setting up environment variables
  MCRROOT="$1"
  echo ---
  DYLD_LIBRARY_PATH=.:${MCRROOT}/runtime/maci64 ;
  DYLD_LIBRARY_PATH=${DYLD_LIBRARY_PATH}:${MCRROOT}/bin/maci64 ;
  DYLD_LIBRARY_PATH=${DYLD_LIBRARY_PATH}:${MCRROOT}/sys/os/maci64;
  XAPPLRESDIR=${MCRROOT}/X11/app-defaults ;
  export DYLD_LIBRARY_PATH;
  export XAPPLRESDIR;
  echo DYLD_LIBRARY_PATH is ${DYLD_LIBRARY_PATH};
  shift 1
  args=
  while [ $# -gt 0 ]; do
      token=$1
      args="${args} ${token}" 
      shift
  done
  "${exe_dir}"/malaira_model.app/Contents/MacOS/malaira_model $args
fi
exit
