# Supplementary material for: Malaria's Missing Number: Calculating the Human Component of R0 by a Within-Host Mechanistic Model of Plasmodium falciparum Infection and Transmission
Source: PLoS Comput Biol. 2013 Apr 18;9(4):e1003025. doi: 10.1371/journal.pcbi.1003025 (PMC3630126; doi:10.1371/journal.pcbi.1003025)
Supplement: Dataset S3 — Source code for malaria model and graphical user interface components. (ZIP) [file pcbi.1003025.s003.zip]

Archive with 11 entries (10 files):
- final_model.m
- __MACOSX/
- __MACOSX/._final_model.m
- model_GUI_1_0.fig
- __MACOSX/._model_GUI_1_0.fig
- model_GUI_1_0.m
- __MACOSX/._model_GUI_1_0.m
- progressbar.m
- __MACOSX/._progressbar.m
- progressbar_license.txt
- __MACOSX/._progressbar_license.txt
