# Supplementary material for: Malaria's Missing Number: Calculating the Human Component of R0 by a Within-Host Mechanistic Model of Plasmodium falciparum Infection and Transmission
Source: PLoS Comput Biol. 2013 Apr 18;9(4):e1003025. doi: 10.1371/journal.pcbi.1003025 (PMC3630126; doi:10.1371/journal.pcbi.1003025)
Supplement: Dataset S3 — Source code for malaria model and graphical user interface components. (ZIP) [file pcbi.1003025.s003.zip › final_model.m]

%final_model.m

function [Pinterp G c feverday treatmentwait endtm treatmentcourse_prtnrdrug prtnrdruglevels Cdaily_drug_shift total_real_P total_real_P_shft factor_DHA factor_prtnrdrug int peaks delay gamma] = final_model(input_1, input_2, input_3, input_4, input_5, input_6, input_7, input_8, input_9, input_10, input_11, input_12, input_13)

%% Prepare the Computing Space

    %clear all
    %clc
    format short g
    format compact
    
%% Begin the clock

    tic;

%% Set and store the random number seed for the random number stream

    %seed = randi(2^32);                                %not supported for multiple clones
    newtime=clock; seed = (newtime(6)*10^4);
    stream = RandStream('mt19937ar','Seed',seed);       %use to view default: RandStream.getDefaultStream
    RandStream.setDefaultStream(stream);
    defaultStream = RandStream.getDefaultStream;        %use reset(defaultStream) to reset the defaultStream value
    get(defaultStream)

    %seed = randi(2^32);                                %not supported for multiple clones
    %newtime=clock; seed = (newtime(6)*10^4);
    %rng(seed);
    %rng

%% Major adjustable parameters

    numofruns = 1;                         %Global constant 
    RRfstdrug = log10(1/10000); %-4;        %Maximum reduction ratio of first drug (default value 10^4)                  
    
    treatmentwait = 0;                      %This determines DHA gam effect and wait for treatment
    probtreat = 0;                          %Probability that the infection will be treated
    drug = 'MEF';                           %Determines the partner drug used: CQ, MEF, LMF
    MEF_type = 'loose';                     %Determines the type of MEF dosage
    infect_fn = 'JefferyEyles';             %Determines relationship between gametocytemia and infectivity
    pretreated = 0;                         %If pretreated = 1, then there is residual partner drug regardless of treatment                                   
    rand_PK = 0;                            %If rand_PK = 1; the pharmacokinetics of the partner drug will be stochastic
    trans_block = 0;                        %If trans_block = 1, then kill all gametocytes after consumption
    shift = 0;                              %Number of days partner drug is shifted
    random_pretreat = 0;                    %If random_pretreat = 1, then the pretreatment drug levels will be randomized 
    Adjalley = 1;                           %Assignment of gametocytocidal assumptions; LMF & MEF = 1 or 2(w/delay)
    
    treatmentoverride = [0 23];             %If treatmentoverride(1) == 1, feverday will be ignored and treatment will start
                                                %on day treatmentoverride(2)     
    stochastic_start = 0;                   %Determines whether treatment start is stochastic based on oldfeverday
        params = [8.214976698893794   3.641801143963211];   % See line 770; Weibull distribution
        
%% Important Constants (Default)

    %
    DHA_invitro_fact = 1;            	    %This factor converts in vitro GAM killing to in vivo phenotype (DEPRECIATED)
    prtnr_invitro_fact = 1;           	    %This factor converts in vitro GAM killing to in vivo phenotype (DEPRECIATED)
    snd_stage_cst = 1;
    fst_stage_cst = .3;
    %
    
    gam_effect = 1;                         %Determine whether first drug has an effect on gametocytemia
    medfevereffect = 1;                     %Effects of fever on transmission
    notrans = 2;                            %Gametocytemia observed first two days after gametocyte patency are nontransmissible
    JEwaittime = 17;                        %Maximum time to emergence of infective gametocytes for all cases 
    minasexualval = 10^-15;                 %Zero on log scale 
    mingamval = 10^-15;                     %Zero on log scale

 %% Apply DHA treatment/no treatment

    %COMB_effect_daily                   = zeros(1,40);
    %full_DHA_day                        = 3; % Determines gametocytemic effect of DHA-equivalent
    %COMB_effect_daily(1:full_DHA_day)   = 1; 
    %treatmentcourse_fstdg               = 3; % Determines asexuals effect of DHA-equivalent
    
    COMB_effect_daily                   = zeros(1,40);
    full_DHA_day                        = 0; % Determines gametocytemic effect of DHA-equivalent
    COMB_effect_daily(1:full_DHA_day)   = 1; 
    treatmentcourse_fstdg               = 0; % Determines asexuals effect of DHA-equivalent
    
%% Additional constant

    full_time = 0;   % This value determines the full activity of the partner drug against asexuals 

%% GAM Killing Constants (Adjalley et al.)

    GAM = zeros(12,4); 
    GAM(1,:) = [0.776 1 1 1];                                   % LMF
    GAM(2,:) = [0.776 0.791 0.838 0.889];                       % LMF (delayed action)
    GAM(3,:) = [0.874 1 1 1];                                   % ATQ
    GAM(4,:) = [0.874 0.792 0.685 0.704];                       % ATQ (delayed action)
    GAM(5,:) = [0.823 1 1 1];                                   % TFQ
    GAM(6,:) = [0.823 0.457 0.819 0.713];                       % TFQ (delayed action)
    GAM(7,:) = [0.697 0.895 1 1];                               % PPQ
    GAM(8,:) = [0.767 0.821 0.884 0.841];                       % PMQ
    GAM(9,:) = [0.62 0.858 1 1];                                % PND
    GAM(10,:) = [0.526 0.775 1 1];                              % mdAQ
    GAM(11,:) = [0.547 0.826 0.812 0.831];                      % DHA
    GAM(12,:) = [0.333 0.724 0.695 0.605];                      % MB

%% Shared PK parameters for each drug

    treatmentcourse_prtnrdrug = 100;

    CQ_conv_fact = 319.872/1000;    % nM --> ng/ml
    mdCQ_conv_fact = 291.819/1000;  % nM --> ng/ml
    mef_conv_fact = (1000/378.312); % ng/ml --> nM
    lum_conv_fact = (1000/528.939); % ng/ml --> nM

    resis_fact_IC50     = 1;                            
    resis_fact_slope    = 1;

    numofruns_PKPD = numofruns;
    
    if strcmp(drug,'LMF')
            RRsnddrug = log10(1/3000);      %Maximum reduction ratio of second drug
            tmt_absorption_failure = .05;
            upd_incrmnt = 1; % upd_incrmnt = 60;                       
            gamma               = 2.5;
            MIC_lum             = (350*66/170) / 2.^(1./gamma); % 235 / 2.^(1./gamma);                                         
            C_50_lum            = (350*66/170); % 235; %IC50 in ng/ml;                                        
            p_model             = [gamma C_50_lum];                                                        
            adjalley_5x_const   = 66*5/lum_conv_fact;                                             
            % from Adjalley et al. nM --> ng/ml                               
            % With full treatment, Cdaily_drug is above this value for ? days...
    end

    if strcmp(drug,'CQ')
            RRfstdrug           = 1;
            RRsnddrug           = log10(1/3000); % -3;
            full_DHA_day        = 0;       
            gamma               = 2.5;
            MIC_CQ              = (350*25/170) * resis_fact_IC50 / 2.^(1./gamma); % 90 * resis_fact_IC50 / 2.^(1./gamma);
            C_50_cq             = (350*25/170) * resis_fact_IC50; % 90 * resis_fact_IC50; %IC50 in ng/ml;
            p_model             = [gamma C_50_cq];                         
            adjalley_5x_const   = 25 * CQ_conv_fact * 5;      
            % from "Chloroquine Resistance in Plasmodium falciparum Malaria Parasites Conferred by pfcrt Mutations" nM --> ng/ml 
            % With full treatment, Cdaily_drug is above this value for 14 days... conc_mn_cq + conc_mn_mdcq                                   
            end_tm_cq = 100;           
            rd_data = xlsread('CQ.xls');
                hr = rd_data(:,1);
                conc = rd_data(:,2);
            rd_data = xlsread('mdCQ.xls');
                hr_mdCQ = rd_data(:,1);
                conc_mdCQ = rd_data(:,2);
            k_1_2_1 = 55;
            k_1_2_2 = 233;
            break_point = 6;                      
    end
              
    if strcmp(drug,'MEF') && strcmp(MEF_type,'fixed')
            RRsnddrug = log10(1/300);      %Maximum reduction ratio of second drug 
            gamma               = 2.5;
            MIC_mef             = 600 ./ (2.^(1./gamma));
            C_50_mef            = 600;                              %IC50 in ng/ml;
            p_model             = [gamma C_50_mef];                     
            adjalley_5x_const   = 170.4*5/mef_conv_fact;      
            % from Adjalley et al. nM --> ng/ml
            % With full loose treatment, Cdaily_drug is above this value for 40 days... 
            k_1_2_1 = 104;
            %k_1_2_2 = 290;
            k_1_2_2 = 347;
            break_point = 8;
    end
  
    if strcmp(drug,'MEF') && strcmp(MEF_type,'loose')
            RRsnddrug = log10(1/300);       %Maximum reduction ratio of second drug
            gamma               = 2.5;
            MIC_mef             = 600 ./ (2.^(1./gamma));
            C_50_mef            = 600;                              %IC50 in ng/ml;
            p_model             = [gamma C_50_mef];                     
            adjalley_5x_const   = 170.4*5/mef_conv_fact;      
            % from Adjalley et al. nM --> ng/ml
            % With full loose treatment, Cdaily_drug is above this value for 40 days...
            k_1_2_1 = 120;
            %k_1_2_2 = 290;
            k_1_2_2 = 295;
            break_point = 8;
    end

%% Initialize mem

    Cdaily_drug = zeros(numofruns_PKPD,treatmentcourse_prtnrdrug+1);    

    Cdaily_drug_pretreat = [];

    mn_PD = zeros(numofruns_PKPD,treatmentcourse_prtnrdrug+1); 

%% Initialize progressbar

   % progressbar('Simulations')

%% Number of repeats

    number_of_rpts = @(x,y) ((x+1)./2 - 1)./(1 - ((1-y)./2 + y));

%% Standard PK 

    Cdaily_drug_standard = zeros(1,treatmentcourse_prtnrdrug+1);  

    total_conc = zeros(1,treatmentcourse_prtnrdrug+1); 
    
%% PD --> 0 - 100

    g1 = @(x) ((0-1)./(1+((x./p_model(2)).^p_model(1)))) + 1 ; %This function takes drug plasma concentrations in ng/ml!!!
    
    PD_drug = g1(total_conc);
   
    if probtreat == 0;
        numofruns_PKPD = 1;
    end
     
 %% User-Defined Constants

    if isfloat(input_1)
        numofruns = input_1;
    end

    %{
    if isfloat(input_2)
        probtreat = input_2;
    end

    if isfloat(input_3)
        treatmentwait = input_3;
    end

    if ischar(input_4)
        drug = input_4;
    end

    if ischar(input_5)
        MEF_type = input_5;
    end

    if isfloat(input_6)
        RRfstdrug = -log10(input_6);
    end

    if isfloat(input_7)
        RRsnddrug = -log10(input_7);
    end
    
    if isfloat(input_8)
        p_model(2) = input_8;
    end
    
    if isfloat(input_9)
        rand_PK = input_9;
    end

    if isfloat(input_10)
        pretreated = input_10;
    end
    
    if isfloat(input_11)
        Adjalley = input_11;
    end
    
    if isfloat(input_12)
        trans_block = input_12;
    end
    
    if isfloat(input_13)
        shift = input_13;
    end
    %}
    
%% Fixed Constants

    %numoferrors = 1; 
    initval = 1;
    tstep = 2;
    endtm = 801;                                     %This value must be odd
    factor = ones(1,endtm);                          %Default Values
    s = .02;                                         %.02
    v = 50;                                          %50
        kc = .2*.82;                                 %.2               
    Pvstar = 30;                                     %30
    deltav = 8;                                      %8
        sigma = 0.1500;                              %.02 *consider .2*
    beta = .01;                                      %.01
    C = 1;                                           %1
        %km = .0250;                                 %.04
    deltam = 8;                                      %8                     
    rho = 0;                                         %0
    mum = 16;                                        %16
    stdev = 10.4;                                    %10.4
    q = .3;                                          %.3
    kapc = 3;                                        %3
    kapv = 3;                                        %3
    kapm = 1;                                        %1
    minparasitemia = 10^-5;                          %10^-5
    fevconst = .0002;
    mu_a = 10^(4.79);     
    Geomean = 0;
    varmax = 1.14766;                                %1.14766
    gompcst1 = .0311;
    gompcst2 = .0004;
    % gompcst1 = .0085;
    % gompcst2 = .0012;
    detectionthresh = 10;
    checker1 = 0;
    checker2 = 0;
    checker3 = 0;
    firstobs = zeros(1,numofruns);                   %first observation day
    tstar = zeros(1,numofruns);                      %last observation day
    %Poissonthresh = 100;
    tinterp = 1;

    %%%%%%
    twalk = 1;
    %%%%%%

    begtm = 1;
    lengthtm = (endtm-begtm)*(1/twalk) + 1;
    mingametocytemia =  10^-5;
    %Poissonthresh_gam = 100;           %Values for the Poisson error calculation
    tinterp = 1;
    %numoferrors_gam = 1;
    maxgamma = .135 * 1.4;              %Conversion factor was necessary only for data analysis, not theoretical values
    minpeak = 100;                  
    mu = 7;
    a = 1;
    b = 33;
    sig = 1.5;
    PHIl = normcdf((a-mu)/sig);
    PHIr = normcdf((b-mu)/sig);
    logn1 = -6;                         % logn1 = -6.2898; 
    logn2 = 4;                          % logn2 = 3.7272;
    beta_gam = .0029 * (1/log(10));
    muzero = .03;
    alphaGconst = 2;

    %%%%%%

    mintrans = 2/3;
    feverduration = 0;              
    fevernumber = 5;
    feverperiodicity = 2;
    mininfectivity = 1.0 * 10^-5;
    maxinfectivity = 1.0;

%% Drug pretreatment

    Cdaily_drug_shift = zeros(1,endtm);
    
    % Deterministic pretreatment drug levels

        if pretreated == 1 
            if random_pretreat == 0
                %% Generate shifted partner drug concentrations
                for i = 1:treatmentcourse_prtnrdrug-shift 
                    Cdaily_drug_shift(i) = Cdaily_drug_standard(i+shift);    
                end
            end
        end

    
%% Determine effect of parter drug treatment on gametocytemia death rates 

    fstboostconstant = 1;
    sndboostconstant = 1; 

    gam_killing_treat = zeros(numofruns,endtm);
    gam_killing_shift = zeros(1,endtm);

   
%% Prefetching memory

    Ptot = zeros(numofruns,endtm);  
    peaks = zeros(numofruns,1);
    Ptotstar = zeros(numofruns,1);
    Pmstar = zeros(numofruns,1);
    Pinterp = zeros(numofruns,endtm);
    %Ptotpoisson = zeros(numoferrors,numofruns,endtm);
    %Pinterppoisson = zeros(numoferrors,numofruns,endtm);
    Pfstar = zeros(1, numofruns);
    feverday = zeros(1, numofruns);
    oldfeverday = zeros(1, numofruns);  
    posday = zeros(1, numofruns);   %This is the first day with 0 asexual parasitemia
    Para_fevday = zeros(1, numofruns);  
    m = zeros(numofruns,v);             
    km = zeros(numofruns,1);            
    %%%%%%
    treatparasit = zeros(numofruns,endtm);
    fstdruglevels = zeros(numofruns,endtm);
    prtnrdruglevels = zeros(numofruns,endtm);
    randval = zeros(1,numofruns);
    treated_asexual = zeros(1,numofruns);
    mod_real_P = zeros(numofruns,endtm);
    mod_real_DHA = zeros(numofruns,endtm);
    total_real_P = zeros(numofruns,endtm);
    total_real_DHA = zeros(numofruns,endtm);
    repeatcounter = zeros(1,numofruns);
    %%%%%%
    G = zeros(numofruns,lengthtm);     
    gamma = zeros(numofruns,1);     
    delay = zeros(1,numofruns);
    Astar = zeros(1,numofruns);
    trueAstar = zeros(1,numofruns);
    Gstar = zeros(1,numofruns);
    trueGstar = zeros(1,numofruns);
    gprod = zeros(1,numofruns);
    gbar = zeros(1,numofruns);
    truegbar = zeros(1,numofruns);
    L = zeros(1,numofruns);
    trueL = zeros(1,numofruns);
    %Gpoisson = zeros(numoferrors,numofruns,endtm);
    endconstant = zeros(1,numofruns);
    treated_gam = zeros(1,numofruns);
    gamobsday = zeros(1,numofruns);
    alphaG = zeros(numofruns,endtm);
    %%%%%%
    c = zeros(numofruns,endtm);
    feverset = zeros(numofruns,(fevernumber*(feverduration+1)));
    initval_treat = ones(numofruns,1);
    
    progressbar('Asexual Calculations')
    
%% Asexual Calculations    

    for d = 1:numofruns;

            % Stochastic pretreatment drug levels

                if pretreated == 1 
                    if random_pretreat == 1 % the existence of Cdaily_drug_pretreat allows for random_pretreat == 1 and rand_PK == 0
                        %% Generate shifted partner drug concentrations
                        for i = 1:treatmentcourse_prtnrdrug-shift 
                            Cdaily_drug_shift(i) = Cdaily_drug_pretreat(d,i+shift); % Will replace with more compliated algorithm if necessary   
                        end
                    end
                end

            % Shifted Partner Drug Asexuals PD
            real_P_shift = zeros(1,endtm);
            total_real_P_shft = zeros(1,endtm);

            real_P_shift(1:treatmentcourse_prtnrdrug) = g1(Cdaily_drug_shift(1:treatmentcourse_prtnrdrug));

            RR_ctr = 1;
            for i = initval:twalk:endtm                              
                if ismember(RR_ctr,initval:tstep:endtm) && (i < endtm)                            
                    total_real_P_shft(i) = mean([real_P_shift(i) real_P_shift(i+1)]); % earlier concentration begins on day 1             
                end
            RR_ctr = RR_ctr + 1;
            end
            RR_ctr = 1;
    
        %if random('unif',0,1) <= (3/12)
        %  treatmentoverride = [1 15];     %Overrides feverday treatment and substitutes given start day for all individuals
        %else
        %   treatmentoverride = [1 16];     %16
        %end
        
        %% Prefetching memory
        checker1 = 0;
        checker2 = 0;
        checker3 = 0;
        P = zeros(v,endtm);             %Parasitemias of all of the variants
        Pprime = zeros(v,endtm);
        S = zeros(v,endtm);
        Phatc = zeros(1,endtm);
        Sc = zeros(1,endtm);
        Pinternal = zeros(v,endtm);
        Sm = zeros(1,endtm);
        p = zeros(v,endtm);
        Phtint = zeros(1,endtm);
        Sum = 0;
        holder = 0;
        posdayctr = 0;
        new_ctr = 1;

        %*******************************************************************
        P(1,1) = .1; 
        %*******************************************************************

        %% Random Constants
   
        km(d) = 0.0250;

        Ptotstar(d) = kc * exp( Geomean + varmax * randn )*mu_a;                               

        while log10( (1/kc) *Ptotstar(d)) >= 5.5 % --> ~10% max model parasitemia
            % 5.66 was the maximum observed!!!
            % 5.7782 = 10% parasitemia for a high Hematocrit male --> ~16% max model parasitemia
            Ptotstar(d) = kc * exp( Geomean + varmax * randn )*mu_a;  
        end

        Pmstar(d) = km(d) *( (log( 1 - log(1-rand(1))*gompcst1/gompcst2 ) / gompcst1));                                                               

        %% Defining the phenotypic-inherent growth rates (censored normal distribution)
        for x=1:v      
            m(d,x) = mum + stdev*randn;     
                if m(d,x)>=35
                    m(d,x) = 35;   
                end    
                if m(d,x)<1
                    m(d,x)=1;
                end               
        end
    %% Start of the asexuals calculation loop
        while repeatcounter(d) < 2;

            for i = (initval_treat(d)):tstep:endtm  
            %% Total parasites at the time step i: NON-STOCHASTIC
                Ptot(d,i)= sum(P(:,i));            
            %% I) Innate immune response: NON-STOCHASTIC  
                Sc(i) = (1 + ( (1/Ptotstar(d)) * Ptot(d,i))^kapc )^-1;                    
            %% II) Acquired variant-specific immune response: NON-STOCHASTIC
                if i - deltav > 0                          
                    for x = 1:v                    
                        for k = initval:tstep:i-deltav                                   
                            holder = P(x,k)*exp(-sigma * (i - k - deltav) ) + holder;                                           
                        end                       
                    Pinternal(x,i) = holder;                                          
                    holder = 0;                         
                    end                        
                end  
                    for x = 1:v                              
                        S(x,i) = (1 + ( (1/Pvstar) * Pinternal(x,i))^kapv  )^-1;                         
                    end    
                %clear x              
            %% III) Acquired variant-transcending immune response: NON-STOCHASTIC
                if Ptot(d,i) < C,
                    Phatc(i) = Ptot(d,i);                        
                else
                    Phatc(i) = C;
                end

                if i - deltam > 0
                    for k = initval:tstep:i-deltam 
                        holder = Phatc(k)*exp(-rho * (i - k - deltam) ) + holder;                                                        
                    end                                
                    Phtint(i) = holder;                         
                    holder = 0;                          
                end                   

                Sm(i) = (1-beta)*(1 + ((1/Pmstar(d)) * Phtint(i))^kapm  )^-1 + beta; 
    %% Defining the switching rates: NON-STOCHASTIC              
                for x = 1:v                    
                    if S(x,i) < .1                         
                        p(x,i)= 0;         
                    else                        
                        for ind = 1:v
                            Sum = Sum + (q^ind)*S(ind,i);
                        end                                               
                    p(x,i) = (q^x)*S(x,i)/Sum;
                    Sum = 0;
                    end                                
                end
                %clear x
    %% Grow Parasites in Presence of Immune Response & Drug Response: NON-STOCHASTIC 
                if i<=endtm-tstep,
                    for x = 1:v                    

                        Pprime(x,i+tstep) =  10^( log10 (( (1-s)*P(x,i)+s*p(x,i)*Ptot(d,i) )*m(d,x)*Sc(i)*S(x,i)*Sm(i)) + total_real_P(d,i) * RRsnddrug + total_real_DHA(d,i) * RRfstdrug + total_real_P_shft(i) * RRsnddrug);
                           
                    end              
                end
    %% Kill off low levels of parasitemia: NON-STOCHASTIC 
                if i<=endtm-tstep,    
                    for x = 1:v                    
                        if Pprime(x,i+tstep) >= minparasitemia,                        
                            P(x,i+tstep) = Pprime(x,i+tstep);                        
                        else                       
                            P(x,i+tstep) = minasexualval;                                               
                        end
                    end                
                    %clear x
                end
            end %This is the end of the initval_treat(d) time loop

        %% Interpolating Asexual Parasitemia: NON-STOCHASTIC 
        Pinterp(d,:) = interp1(initval:tstep:length(Ptot(d,:)),log10(Ptot(d,initval:tstep:length(Ptot(d,:)))),initval:tinterp:endtm,'linear');
        Pinterp(d,:) = 10.^Pinterp(d,:);
        for i = 1:endtm 
            if isnan(Pinterp(d,i))==1; 
                Pinterp(d,i) = 0; 
            end
        end
         %% Finding first detection day: NON-STOCHASTIC 
        for i = initval:tstep:endtm         
            if checker1 == 0    
                if Pinterp(d,i) >= detectionthresh, 
                    firstobs(d) = i;
                    checker1 = 1;        
                end         
            end    
        end
        %% Computing the fever threshold and finding the last positive day of asexual parasitemia: STOCHASTIC 
        
        Pfstar(d) = ( 10^(log10(fevconst) + (0-log10(fevconst))*rand) ) * max(Ptot(d,:))  ;
        for i = initval:tinterp:endtm   
            if checker3 == 0   
                if Pinterp(d,i) >= Pfstar(d)              
                     feverday(d) = i;
                     checker3 = 1;        
                end   
            end    
            if posdayctr == 0    
                if Pinterp(d,i) == 0 || i == endtm              
                     posday(d) = i;
                     posdayctr = 1;        
                end    
            end    
        end
        
        %% Apply the treatmentoverride/stochastic_start, if necessary
        
                %
                % treatmentoverride = [1 0];
                %
                
        if (treatmentoverride(1) == 1  && repeatcounter(d) == 0 && stochastic_start ~= 1)    
            oldfeverday(d) = feverday(d);
            % treatmentoverride = [1 oldfeverday(d)+thresh(d)];
            feverday(d) = treatmentoverride(2);
        end    
        
        if (stochastic_start == 1 && repeatcounter(d) == 0 && treatmentoverride(1) ~= 1)    
            oldfeverday(d) = feverday(d);
            feverday(d) = oldfeverday(d) + round(random('wbl',params(1),params(2),1)); %a/k - shape; b/theta - scale
        end
        
        %% Record parasitemia on Fever Day, before drug effects
        
        if repeatcounter(d) == 0
            Para_fevday(d) = Pinterp(d,feverday(d)); 
        end

        %% Calculate Treated Drug Levels
        
        randval(d) = rand;                %randval(d) = random('unif',0,1); 
        if (randval(d) <= probtreat) && (repeatcounter(d) == 0)     
            treated_asexual(d) = 1;   
            drug_ctr = 1; 
            
                %% Calculate plasma levels and PD effects of partner drug
                    for i = initval:twalk:endtm 
                        % DHA-equivalent effects
                            if i >= (feverday(d) + treatmentwait) && i < (feverday(d) + treatmentwait + treatmentcourse_fstdg)                 
                                fstdruglevels(d,i) = 1;
                                mod_real_DHA(d,i) = COMB_effect_daily(drug_ctr);                        
                            else                        
                                fstdruglevels(d,i) = 0;
                                mod_real_DHA(d,i) = 0;                        
                            end
                        
                        %Partner drug effects
                            if i >= (feverday(d) + treatmentwait) && i < (feverday(d) + treatmentwait + treatmentcourse_prtnrdrug)                                                 
                                prtnrdruglevels(d,i) = Cdaily_drug(d,drug_ctr); % Calculates partner drug levels based on time of treatment
                                mod_real_P(d,i) = mn_PD(d,drug_ctr);            % Calculates partner drug PD effects on asexuals                      
                                drug_ctr = drug_ctr + 1;                                                                  
                                    if i >= (feverday(d) + treatmentwait) && i < (feverday(d) + treatmentwait) + full_time  
                                        mod_real_P(d,i) = 1;                    % If partner has full killing (full time), set mod_real_P = 1
                                    end
                            else                       
                                prtnrdruglevels(d,i) = 0;
                                mod_real_P(d,i) = 0;                    
                            end      
                    end % End of the for time loop

                %% Calculate daily reduction ratios, after interpolation
                %Asexual drug effects to operate on the same day as drug uptake

                        %Partner drug effects
                        RR_ctr = 1; 
                        for i = initval:twalk:endtm                             
                            if ismember(RR_ctr,initval:tstep:endtm) && (i < endtm)                            
                                total_real_P(d,i) = mean([mod_real_P(d,i) mod_real_P(d,i+1)]);            
                            end
                            RR_ctr = RR_ctr + 1;
                        end

                        % DHA-equivalent effects
                        RR_ctr = 1;
                        for i = initval:twalk:endtm                             
                            if ismember(RR_ctr,initval:tstep:endtm) && (i < endtm)                            
                                total_real_DHA(d,i) = mean([mod_real_DHA(d,i) mod_real_DHA(d,i+1)]);             
                            end
                            RR_ctr = RR_ctr + 1;
                        end
                        RR_ctr = 1;

                %% Calculate new initial value to start asexuals loop    
                        for i = initval:twalk:endtm
                            if ((total_real_P(d,i) ~= 0) || (total_real_DHA(d,i) ~= 0)) && (initval_treat(d) == 1)                       
                                initval_treat(d) = (i - tstep);                    
                                if initval_treat(d) == -1
                                    initval_treat(d) = 1;
                                end                        
                            end
                        end

            repeatcounter(d) = repeatcounter(d) + 1;    
        else       
            repeatcounter(d) = 2;   
        end %End of the if treatment statement

        end %This is the end of the while loop

    %% Finding last detection day

    checker3 = endtm;
        while tstar(d) == 0 && checker3 > 1;        
            if Pinterp(d,checker3)>=detectionthresh
                 tstar(d) = checker3;
            end
            checker3 = checker3 - twalk;
        end

    %% Report asexual treatment completion
    d
    progressbar(d/numofruns)
    
    end %This is the end of the d = number of individuals loop

%% Calculate the Total Duration of Infection

% tstar = tstar - firstobs;
    
%% Introduction of Poisson Errors (see Molineaux, et al., 2001, pg. 383)
    %{
    for z  = numoferrors;  
    for d = 1:numofruns    
        for i = initval:tstep:endtm   
            if Ptot(d,i) <= Poissonthresh           
                Ptotpoisson(z,d,i) = random('poiss',Ptot(d,i),1);              
            else        
                Ptotpoisson(z,d,i) = random('poiss',Poissonthresh,1)*Ptot(d,i);            
            end              
        end 
    Pinterppoisson(z,d,:) = interp1(initval:tstep:length(Ptotpoisson(z,d,:)), log10( reshape(Ptotpoisson(z,d,initval:tstep:length(Ptotpoisson(z,d,:))), 1, []) ) ,initval:tinterp:endtm,'linear');
    Pinterppoisson(z,d,:) = 10.^Pinterppoisson(z,d,:);
    Pinterppoisson(z,d,:) = interp1(initval:tstep:length(Ptotpoisson(z,d,:)), reshape(Ptotpoisson(z,d,initval:tstep:length(Ptotpoisson(z,d,:))), 1, []) ,initval:tinterp:endtm,'linear');
    end
    end
    %}

    % Treated and shifted drug levels have been calculated

%% Calculate Direct Gametocyte Killing Properties
    
% Cdaily_drug_shift <-- shifted contribution
% prtnrdruglevels <-- treatment contribution

        for j = 1:endtm
            if Cdaily_drug_shift(1,j) > adjalley_5x_const;
                gam_killing_shift(1,j) = j; % CORRECTED
            end
        end

        gam_killing_shift = gam_killing_shift(gam_killing_shift~=0); % CORRECTED

        for i = 1:numofruns 
            for j = 1:endtm
                if prtnrdruglevels(i,j) > adjalley_5x_const;
                    gam_killing_treat(i,j) = j; % CORRECTED
                end
            end   
        end

        if pretreated == 0
            prtnrdrug_set = gam_killing_treat; % CORRECTED
        else
            prtnrdrug_set_holder = [];
            prtnrdrug_set = cat(2,gam_killing_treat,ones(numofruns,1)*gam_killing_shift); %CORRECTED!!!
            for d = 1:numofruns
                prtnrdrug_set_holder(d,:) = cat(2,unique(prtnrdrug_set(d,:)),zeros(1,endtm-length(unique(prtnrdrug_set(d,:))))); % CORRECTED
            end
            prtnrdrug_set = prtnrdrug_set_holder;
        end
        
%% Calculate Gametocyte Inhibition Time

    selection_set = zeros(numofruns,endtm);

%% Gametocytemia with Drug Effects

    factor = ones(numofruns,endtm);

    factor_DHA = ones(1,endtm);
    factor_prtnrdrug = ones(1,endtm);
            
    inf_thresh = 2; %<-- define before gam loop; with set to 0, no diff btwn inf_G and G                    %IMMATURE GAMETOCYTES
    inf_G = zeros(numofruns,endtm); %<-- define before gam loop                                             %IMMATURE GAMETOCYTES
            
    progressbar('Gametocyte Calculations')
        
    for d = 1:numofruns;
         
    factor_inf = zeros(1,endtm); %<-- define before gam loop                                                %IMMATURE GAMETOCYTES
    
    %% Random constants
                    
    holder = 0;
    holder_inf = 0;                                                                                         %IMMATURE GAMETOCYTES
                                        
        %% alphaG

                        holder = .06 + (1-.06).*rand;       % holder = .013 + (1-.013).*rand;
                        for i = 1:endtm                     
                            alphaG(d,i) = holder;           % alphaG(d,i) = .5;   %6.3333
                        end
                        holder = 0; % solves the jumping problem
                        
                        % Earlier Method for Calculating alphaG
                        % DEPRECIATED
                            % holder = 0; 
                            % holder = -log(rand)/alphaGconst;
                            % while (holder < 0.039003) || (holder > 2.007) %7.5th percentile   
                            %     holder = -log(rand)/alphaGconst;
                            % end
                            % holder = 0;

        %% Delay

                        delay(d) = round(mu + sig*( sqrt(2)*erfinv(2*(PHIl+(PHIr-PHIl)*rand(1))-1) ));  
                        while (delay(d)<4) || (delay(d)>12)
                            delay(d) = round(mu + sig*( sqrt(2)*erfinv(2*(PHIl+(PHIr-PHIl)*rand(1))-1) )); % delay(d) = 4 + (12-4).*rand
                        end

        %% Calculate Gametocyte Inhibition Time
        
                        % DEPRECIATED
                            % for i = 1:twalk:endtm           
                            %   if selection_set(d,i)==1        
                            %       alphaG(d,i) = holder;   %6.3333   
                            %   end                
                            % end

        %% Peaks 

                    counter = 1;
                    for i = initval + 6*tinterp : tinterp : (length(Pinterp(d,:)) - 6*tinterp - initval)  
                        if Pinterp(d,i)>Pinterp(d,i - 6*tinterp) && Pinterp(d,i)>Pinterp(d,i - 5*tinterp) && Pinterp(d,i)>Pinterp(d,i - 4*tinterp)...
                                && Pinterp(d,i)>Pinterp(d,i - 3*tinterp) && Pinterp(d,i)>Pinterp(d,i - 2*tinterp) && Pinterp(d,i)>Pinterp(d,i - tinterp)...
                                && Pinterp(d,i)>=Pinterp(d,i+tinterp) && Pinterp(d,i)>=Pinterp(d,i+2*tinterp) && Pinterp(d,i)>=Pinterp(d,i+3*tinterp)...
                                && Pinterp(d,i)>=Pinterp(d,i+4*tinterp) && Pinterp(d,i)>=Pinterp(d,i+5*tinterp) && Pinterp(d,i)>=Pinterp(d,i+6*tinterp)...
                                && Pinterp(d,i)>=minpeak

                        peaks(d,counter) = i;
                        counter = counter + 1;
                        end
                    end

        %% Calculate Gamma for Each Peak  

                for i = 1:length(peaks(d,:))
                        gammacst(i) = exp(logn1 + logn2 * randn); % fstboostconstant, sndboostconstant can be utilized here
                        while gammacst(i) >= maxgamma
                           gammacst(i) = exp(logn1 + logn2 * randn);
                        end
                end

        %% Calculate Intermediate Points Between Peaks 

                for i = 1:(length(peaks(d,:))-1)
                    intvals(i) = (peaks(d,i+1)-peaks(d,i))/2; %These are the intermediate values that start a new peak
                    intvals(i) = intvals(i) + peaks(d,i);   
                end

                intvals(length(peaks(d,:))) = endtm + 1;

        %% Define the Gamma Function

                counter = 1;   

                for i = begtm:twalk:endtm    
                    if i < intvals(counter)  %We will include the nadir with the next peak, not the prior, for determination of production rate    
                        gamma(d,i) = gammacst(counter);
                    else    
                        counter = counter + 1;
                        gamma(d,i) = gammacst(counter);   
                    end   
                end

      %% Calculate DHA Gametocyte Effect Time 

                DHA_set = ( feverday(d)+treatmentwait : feverday(d)+treatmentwait+full_DHA_day-1 );
                %DHA_set changes every interation with feverday(d)

                thrd_drug_set = DHA_set + 2;                                                                % GAMETOCYTOCIDAL DRUG
    
      %% Calculate Gametocyte Production with Stepwise Gamma Function Assuming Treatment

                A = Pinterp(d,:); %The above calculation is unnecessary if we use the treated parasitemia values
                A_hldr = Pinterp(d,:) + 1;
                % A_hldr = Pinterp(d,:);
                
                DHA_counter = 1;
                prtnrdrug_counter = 1;
                thrd_drug_counter = 1;                                                                      % GAMETOCYTOCIDAL DRUG
                
                if (treated_asexual(d) == 1) && (gam_effect == 1); 
                       
                    treated_gam(d) = 1;

                else %This is the else of the randval(d) <= probval statement
                %% Calculate Gametocytemia Assuming No Drug Effects  

                    for i = begtm:twalk:endtm

                        if i > delay(d)

                            for tao = (delay(d) + 1):twalk:i                          
                                    holder = gamma(d,(tao - delay(d))) * A(tao - delay(d)) * exp(- muzero/alphaG(d,tao) *(exp (alphaG(d,tao)*(i - tao)) - 1) - beta_gam * sum(log(A_hldr(tao: twalk: i)))) + holder;         
                            end

                            age = fliplr(((delay(d)+1):i)-delay(d)); %<-- define in gam loop                %IMMATURE GAMETOCYTES
                            factor_inf(1,1:length(age)) = (age > inf_thresh) + (age < inf_thresh).*0;       %IMMATURE GAMETOCYTES
                            
                                                for tao = (delay(d) + 1):twalk:i                            %IMMATURE GAMETOCYTES                   
                                                    holder_inf = factor_inf(1,tao - delay(d))*factor(d,tao - delay(d))*gamma(d,(tao - delay(d))) * A(tao - delay(d)) * exp(- muzero/alphaG(d,tao) *(exp (alphaG(d,tao)*(i - tao)) - 1) - beta_gam * sum(log(A_hldr(tao: twalk: i))) ) + holder_inf; %IMMATURE GAMETOCYTES                     
                                                end                                                         %IMMATURE GAMETOCYTES

                             G(d,i) = holder;
                             holder = 0; %resets the dummy                      

                                                inf_G(d,i) = holder_inf;                                    %IMMATURE GAMETOCYTES
                                                holder_inf = 0; %resets the dummy                           %IMMATURE GAMETOCYTES
                                                
                             if G(d,i) < minparasitemia              
                             	G(d,i) = mingamval;
                             end
                              
                             if inf_G(d,i) < minparasitemia                                                 %IMMATURE GAMETOCYTES                   
                             	inf_G(d,i) = mingamval;                                                     %IMMATURE GAMETOCYTES
                             end                                                                            %IMMATURE GAMETOCYTES
                             

                        end %This is the end of the i > delay(d) loop

                %% Calculate Gametocytemia Assuming Transmission Blocking  

                    end %End of the time loop

                end %End of the treatment if/else statement

                d
                progressbar(d/numofruns)
                
        %% Calculate the fitting values gbar and L

                for i = begtm:twalk:(tstar(d)-delay(d))     
                    Astar(d) = A(i) + Astar(d);
                end

                for i = begtm:twalk:(tstar(d)-delay(d))  
                    gprod(d) = (gamma(d,i)*A(i)) + gprod(d);   
                end

                gbar(d) = gprod(d)/Astar(d);

                for i = (delay(d)):twalk:tstar(d)     
                    L(d) = G(d,i) + L(d);
                end

                L(d)= L(d)/gprod(d);

                %************************************************************

                for i = begtm:twalk:(posday(d)-delay(d)) %'true' in the sense of model-predicted, not measured    
                    trueAstar(d) = A(i) + trueAstar(d);
                end

                for i = begtm:twalk:(posday(d)-delay(d))    
                    truegbar(d) = (gamma(d,i)*A(i)) + truegbar(d);    
                end

                truegbar(d)=truegbar(d)/trueAstar(d);

                for i = begtm:twalk:(posday(d)-delay(d))    
                    trueGstar(d) = (gamma(d,i)*A(i)) + trueGstar(d);    
                end

                for i = (delay(d)):twalk:posday(d)     
                    trueL(d) = G(d,i) + trueL(d);    
                end

                trueL(d)= trueL(d)/trueGstar(d);

                clear dummy holder i s t tao %(counter peaks Ptotshift) are cleared by prefetch

    end %End of the number of runs loop

%% Introduction of Poisson Errors (see Molineaux, et al., 2001, pg. 383)
    %Recall that this ditribution can take only integer values; thus we have
    %restricted the range of possible outputs (nothing less than 1/microliter).

    %{
    for z  = numoferrors_gam;    
    for d = 1:numofruns
        for i = initval:tstep:endtm   
            if G(d,i) <= Poissonthresh_gam           
                Gpoisson(z,d,i) = random('poiss',G(d,i),1);   %To use this matrix for data analysis, use Ptotpoisson(z,d,:); 
                                                                    %this gives the zth error-corrected result from the dth run            
            else       
                Gpoisson(z,d,i) = random('poiss',Poissonthresh,1)*G(d,i);           
            end             
        end  
    end
    end
    %}

%% Calculation of First Observable Gametocyte Day

    for d = 1:numofruns   
        counter = 0; i = 1;    
        while (counter == 0) && (i <= endtm)
            if G(d,i)>=detectionthresh;
                gamobsday(d) = i;
                counter = 1;
            else
                i = i+1;
            end
        end
    end

%% Infectivity Model
    for d = 1:numofruns;
%% Fever Simulation    
         for i = 1:fevernumber                 
                 cntr = 0;                 
                 for j = 1:(feverduration+1)                 
                     feverset(d, ( j + (i-1)*(feverduration+1)) ) = feverday(d) + cntr + (i-1)*feverperiodicity;             
                     cntr = cntr + 1;                    
                 end                
         end
             
%% Infectivity Simulation             
        
        for t = begtm:twalk:endtm %For the entire period of Gametocyte modeling
            
                if strcmp(infect_fn,'JefferyEyles')    
                    JefferyEyles = @(x) 0 + 1.08*exp(-exp (-.86*(log10(x) - 1.48) ) );                          
                    if ismember(t, feverset(d,:))        
                        c(d,t) = medfevereffect*JefferyEyles(G(d,t));                
                    else                   
                        c(d,t) = JefferyEyles(G(d,t));    
                    end                
                end % End of the JeffereyEyles loop

                if strcmp(infect_fn,'Drakeley')
                    Drakeley = @(x) .07 + .38*exp(-exp (-4.09*(log10(x) - 2.09) ) );                    
                    if ismember(t, feverset(d,:))               
                        c(d,t) = medfevereffect*Drakeley(G(d,t));               
                    else
                        c(d,t) = Drakeley(G(d,t));                    
                    end                
                end % End of the Drakeley loop
 
%% Minimum Gametocyte Level
    if G(d,t)< mintrans              
        c(d,t) = 0;
    end
%% Max Infectivity Level
    if c(d,t)> maxinfectivity      
        c(d,t) = 1;
    end
%% Minimum Infectivity Level
    %if c(d,t)< mininfectivity      
    %c(d,t) = 0;
    %end
 
        end % This is the end of the for time loop       
    end % This is the end of the d number of runs loop

%% Jeffery & Eyles Effect

    for d = 1:numofruns;
        if ((gamobsday(d) - firstobs(d)) <= 15 ) && (gamobsday(d)~=0)
            for i = 1:gamobsday(d) + notrans;                           
                    c(d,i) = 0;               
            end
        else
            for i = 1:(firstobs(d) + JEwaittime);                          
                    c(d,i) = 0;                     
            end
        end
    end

%% Calculate infectivity days per person
  
    for i = 1:numofruns   
        pp(i,:) = interp1([1:endtm],c(i,1:endtm),'pchip','pp');
        %pp(i,:) = interp1([1:endtm],Pinterp(i,1:endtm),'pchip','pp');   
    end
     endinttime = endtm;
    for i = 1:numofruns   
        int(i) = quadgk(@(x)ppval(pp(i,:),x),1,endinttime);     
    end 
    mean(int);
    
    %prctile(int,[5 50 95])
    %CAN ALSO USE trapz(c(i,:))
    
    
%% Prepare for export and export data (use Mat format for now)
 
    tElapsed = toc;

    % s = ['save new_data_' sprintf('%d',lambda) ' Pfstar Ptot Pmstar Ptotstar Pinterp posday tstep initval numofruns firstobs tstar minparasitemia treatparasit fstdruglevels prtnrdruglevels probtreat randval treatmentwait treatmentcourse_fstdg treatmentcourse_prtnrdrug treated_asexual twalk A G gamma delay gbar L begtm truegbar trueL twalk endtm numofruns feverday c numofruns feverset seed stream alphaG pp int oldfeverday m P repeatcounter total_real_P total_real_DHA selection_set tElapsed factor;'];
    % s = ['save new_data Pfstar Ptot Pmstar Ptotstar Pinterp posday tstep initval numofruns firstobs tstar minparasitemia treatparasit fstdruglevels prtnrdruglevels probtreat randval treatmentwait treatmentcourse_fstdg treatmentcourse_prtnrdrug treated_asexual twalk A G gamma delay gbar L begtm truegbar trueL twalk endtm numofruns feverday c numofruns feverset seed stream alphaG pp int oldfeverday m P repeatcounter total_real_P total_real_DHA selection_set tElapsed factor;'];
    % 
    % eval(s)
    % clear all

    disp('The program has finished.')

    %usefulmetrics

end
