# Supplementary material for: Malaria's Missing Number: Calculating the Human Component of R0 by a Within-Host Mechanistic Model of Plasmodium falciparum Infection and Transmission
Source: PLoS Comput Biol. 2013 Apr 18;9(4):e1003025. doi: 10.1371/journal.pcbi.1003025 (PMC3630126; doi:10.1371/journal.pcbi.1003025)
Supplement: Dataset S3 — Source code for malaria model and graphical user interface components. (ZIP) [file pcbi.1003025.s003.zip › model_GUI_1_0.m]

function varargout = model_GUI_1_0(varargin)
% MODEL_GUI_1_0 MATLAB code for model_GUI_1_0.fig
%      MODEL_GUI_1_0, by itself, creates a new MODEL_GUI_1_0 or raises the existing
%      singleton*.
%
%      H = MODEL_GUI_1_0 returns the handle to a new MODEL_GUI_1_0 or the handle to
%      the existing singleton*.
%
%      MODEL_GUI_1_0('CALLBACK',hObject,eventData,handles,...) calls the local
%      function named CALLBACK in MODEL_GUI_1_0.M with the given input arguments.
%
%      MODEL_GUI_1_0('Property','Value',...) creates a new MODEL_GUI_1_0 or raises the
%      existing singleton*.  Starting from the left, property value pairs are
%      applied to the GUI before model_GUI_1_0_OpeningFcn gets called.  An
%      unrecognized property name or invalid value makes property application
%      stop.  All inputs are passed to model_GUI_1_0_OpeningFcn via varargin.
%
%      *See GUI Options on GUIDE's Tools menu.  Choose "GUI allows only one
%      instance to run (singleton)".
%
% See also: GUIDE, GUIDATA, GUIHANDLES

% Edit the above text to modify the response to help model_GUI_1_0

% Last Modified by GUIDE v2.5 14-Jul-2011 11:57:23

%     numofruns = input_1; check
%     probtreat = input_2; check
%     treatmentwait = input_3; check
%     drug = input_4; check
%     MEF_type = input_5; check
    
% Begin initialization code - DO NOT EDIT
gui_Singleton = 1;
gui_State = struct('gui_Name',       mfilename, ...
                   'gui_Singleton',  gui_Singleton, ...
                   'gui_OpeningFcn', @model_GUI_1_0_OpeningFcn, ...
                   'gui_OutputFcn',  @model_GUI_1_0_OutputFcn, ...
                   'gui_LayoutFcn',  [] , ...
                   'gui_Callback',   []);
if nargin && ischar(varargin{1})
    gui_State.gui_Callback = str2func(varargin{1});
end

if nargout
    [varargout{1:nargout}] = gui_mainfcn(gui_State, varargin{:});
else
    gui_mainfcn(gui_State, varargin{:});
end
% End initialization code - DO NOT EDIT


% --- Executes just before model_GUI_1_0 is made visible.
function model_GUI_1_0_OpeningFcn(hObject, eventdata, handles, varargin)
% This function has no output args, see OutputFcn.
% hObject    handle to figure
% eventdata  reserved - to be defined in a future version of MATLAB
% handles    structure with handles and user data (see GUIDATA)
% varargin   command line arguments to model_GUI_1_0 (see VARARGIN)

% Choose default command line output for model_GUI_1_0
handles.output = hObject;

handles.GAM = zeros(12,4);
handles.GAM(1,:) = [0.776 1 1 1];                                   % LMF
handles.GAM(2,:) = [0.776 0.791 0.838 0.889];                       % LMF (delayed action)
handles.GAM(3,:) = [0.874 1 1 1];                                   % ATQ
handles.GAM(4,:) = [0.874 0.792 0.685 0.704];                       % ATQ (delayed action)
handles.GAM(5,:) = [0.823 1 1 1];                                   % TFQ
handles.GAM(6,:) = [0.823 0.457 0.819 0.713];                       % TFQ (delayed action)
handles.GAM(7,:) = [0.697 0.895 1 1];                               % PPQ
handles.GAM(8,:) = [0.767 0.821 0.884 0.841];                       % PMQ
handles.GAM(9,:) = [0.62 0.858 1 1];                                % PND
handles.GAM(10,:) = [0.526 0.775 1 1];                              % mdAQ
handles.GAM(11,:) = [0.547 0.826 0.812 0.831];                      % DHA
handles.GAM(12,:) = [0.333 0.724 0.695 0.605];                      % MB

handles.simplified = zeros(3,4);
handles.simplified(1,:) = [0 0 .5 1];                               % DHA
handles.simplified(2,:) = [1 1 1 1];                                % LUM
handles.simplified(3,:) = [1 1 1 1];                                % MEF

    % Published DHA
    handles.pub_DHA = zeros(1,13);
    handles.pub_DHA = [.2 .2 .2 .2 .25 .25 .25 .25 0.8 0.8 0.8 0.8 0.8];

    % Published LMF/MEF
    handles.pub_partner = zeros(1,13);
    handles.pub_partner = [.25 .25 .25 .25 1 1 1 1 1 1 1 1 1];

    % PQ
    handles.pub_PQ = zeros(1,13);
    handles.pub_PQ = .33 .* (.75.*[.2 .2 .2 .2 .25 .25 .25 .25 0.8 0.8 0.8 0.8 0.8]);

    % MB
    handles.pub_MB = zeros(1,13);
    handles.pub_MB = (.75.*[.2 .2 .2 .2 .25 .25 .25 .25 0.8 0.8 0.8 0.8 0.8]);
    

% Save the change you made to the structure
guidata(hObject,handles)

plot(handles.asexual_parasitemia,1,1)
plot(handles.gametocytemia,1,1)
plot(handles.infectivity,1,1)
    
% Update handles structure
guidata(hObject, handles);

p = text(-0.1,5.65,'log10 asexual density per\muL');
set(p,'rotation',90);
set(p,'Units','Normalized')

p = text(-0.1,2.75,'log10 gametocyte density per\muL');
set(p,'rotation',90);
set(p,'Units','Normalized')

p = text(-0.1,0.0,'Probability bite produces oocytes');
set(p,'rotation',90);
set(p,'Units','Normalized')


%% Outputs to Command Line

    % --- Outputs from this function are returned to the command line.
    function varargout = model_GUI_1_0_OutputFcn(hObject, eventdata, handles) 
    % varargout  cell array for returning output args (see VARARGOUT);
    % hObject    handle to figure
    % eventdata  reserved - to be defined in a future version of MATLAB
    % handles    structure with handles and user data (see GUIDATA)

    % Get default command line output from handles structure
    varargout{1} = handles.output;

%% Input 1: Number of Runs

    function num_of_runs_Callback(hObject, eventdata, handles)
    % hObject    handle to num_of_runs (see GCBO)
    % eventdata  reserved - to be defined in a future version of MATLAB
    % handles    structure with handles and user data (see GUIDATA)

    input_1 = str2double(get(hObject,'String'));

        if isnan(input_1)
          errordlg('You must enter a numeric value','Improper Input','modal')
          uicontrol(hObject)
            return
        end

    % Hints: get(hObject,'String') returns contents of num_of_runs as text
    %        str2double(get(hObject,'String')) returns contents of num_of_runs as a double

    % --- Executes during object creation, after setting all properties.
    function num_of_runs_CreateFcn(hObject, eventdata, handles)
    % hObject    handle to num_of_runs (see GCBO)
    % eventdata  reserved - to be defined in a future version of MATLAB
    % handles    empty - handles not created until after all CreateFcns called

    % Hint: edit controls usually have a white background on Windows.
    %       See ISPC and COMPUTER.
    if ispc && isequal(get(hObject,'BackgroundColor'), get(0,'defaultUicontrolBackgroundColor'))
        set(hObject,'BackgroundColor','white');
    end

%% Save Menu

% --- Executes on selection change in save_menu.
function save_menu_Callback(hObject, eventdata, handles)
% hObject    handle to save_menu (see GCBO)
% eventdata  reserved - to be defined in a future version of MATLAB
% handles    structure with handles and user data (see GUIDATA)

    str = get(hObject,'String');
    val = get(hObject,'Value');

    save_holder = str{val};

    if strcmp(save_holder,'No')
        save_status = 0;
    end

    if strcmp(save_holder,'Yes')
        save_status = 1;
    end

% Hints: contents = cellstr(get(hObject,'String')) returns save_menu contents as cell array
%        contents{get(hObject,'Value')} returns selected item from save_menu


% --- Executes during object creation, after setting all properties.
function save_menu_CreateFcn(hObject, eventdata, handles)
% hObject    handle to save_menu (see GCBO)
% eventdata  reserved - to be defined in a future version of MATLAB
% handles    empty - handles not created until after all CreateFcns called

% Hint: popupmenu controls usually have a white background on Windows.
%       See ISPC and COMPUTER.
if ispc && isequal(get(hObject,'BackgroundColor'), get(0,'defaultUicontrolBackgroundColor'))
    set(hObject,'BackgroundColor','white');
end


%% Run (pushbutton1)

    % --- Executes on button press in pushbutton1.
    function pushbutton1_Callback(hObject, eventdata, handles)
    % hObject    handle to pushbutton1 (see GCBO)
    % eventdata  reserved - to be defined in a future version of MATLAB
    % handles    structure with handles and user data (see GUIDATA)

    %% Get user input from GUI

    input_1 = str2double(get(handles.num_of_runs,'String'));
    %%%%%%%%%%%%%%%%%%%%%%%%%%%%%%%%%%%%%%

    %%%%%%%%%%%%%%%%%%%%%%%%%%%%%%%%%%%%%%
    str = get(handles.save_menu,'String');
    val = get(handles.save_menu,'Value');

    save_holder = str{val};

    if strcmp(save_holder,'No')
        save_status = 0;
    end

    if strcmp(save_holder,'Yes')
        save_status = 1;
    end
    
    %% Run function
    
    [Pinterp G c feverday treatmentwait endtm treatmentcourse_prtnrdrug prtnrdruglevels Cdaily_drug_shift total_real_P total_real_P_shft factor_DHA factor_prtnrdrug int peaks delay gamma] = final_model(input_1, 0, 0, 'MEF', 'loose', 10000, 100, 600, 0, 0, 1, 0, 20);
    
    plot(handles.asexual_parasitemia,1,1)
    plot(handles.gametocytemia,1,1)
    plot(handles.infectivity,1,1)

    microscopy_line = zeros(1,endtm);
    for i = 1:endtm
        microscopy_line(i)=1;
    end

    % Create asexuals plot in proper axes
    hold(handles.asexual_parasitemia,'on');
    for i = 1:input_1
    plot(handles.asexual_parasitemia,0:endtm-1,log10(Pinterp(i,:)),'Color',[mod(i/2,1) mod(i/3,1) mod(i/4,1)]);  % semilogy(handles.asexual_parasitemia,Pinterp(1,:))
    end
    plot(handles.asexual_parasitemia,microscopy_line,'Color',[.7 .7 .7]);
    hold(handles.asexual_parasitemia,'off');
    set(handles.asexual_parasitemia,'YLim',[-5 7])
    set(handles.asexual_parasitemia,'XLim',[0 endtm])
    set(handles.asexual_parasitemia,'XMinorTick','on')

    % Create gametocyte plot in proper axes
    hold(handles.gametocytemia,'on');
    for i = 1:input_1
    plot(handles.gametocytemia,0:endtm-1,log10(G(i,:)),'Color',[mod(i/2,1) mod(i/3,1) mod(i/4,1)]);  % semilogy(handles.gametocytemia,G(1,:))
    end
    plot(handles.gametocytemia,microscopy_line,'Color',[.7 .7 .7])
    hold(handles.gametocytemia,'off');
    set(handles.gametocytemia,'YLim',[-5 7])
    set(handles.gametocytemia,'XLim',[0 endtm])
    set(handles.gametocytemia,'XMinorTick','on')

    % Create infectivity plot in proper axes
    hold(handles.infectivity,'on');
    for i = 1:input_1
    plot(handles.infectivity,0:endtm-1,c(i,:),'Color',[mod(i/2,1) mod(i/3,1) mod(i/4,1)]);  % plot(handles.infectivity,c(1,:))
    end
    hold(handles.infectivity,'off');
    set(handles.infectivity,'YLim',[0 1])
    set(handles.infectivity,'XLim',[0 endtm])
    set(handles.infectivity,'XMinorTick','on')

    %{
    p = text(-0.3,5.65,'log10 asexual density per\muL');
    set(p,'rotation',90);
    set(p,'Units','Normalized')

    p = text(-0.3,2.75,'log10 gametocyte density per\muL');
    set(p,'rotation',90);
    set(p,'Units','Normalized')

    p = text(-0.3,0.0,'Probability bite produces oocytes');
    set(p,'rotation',90);
    set(p,'Units','Normalized')
    %}
    
    %% Save results (if ~.txt, use type to print in MATLAB)
    if save_status == 1
    save Net_Infectivities.txt int -ascii -double -tabs
    save Asexuals.txt Pinterp -ascii -double -tabs
    save Gametocytemias.txt G -ascii -double -tabs
    save Daily_Infectivities.txt c -ascii -double -tabs
%             xlswrite('Net_Infectivities.xlsx', int, 1)
%             xlswrite('Asexuals.xlsx', Pinterp, 2)
%             xlswrite('Gametocytemias.xlsx', G, 3)
%             xlswrite('Daily_Infectivities.xlsx', c, 4)
    end
